# Supplementary material for: Hibiscus sabdariffa: Genetic variability, seasonality and their impact on nutritional and antioxidant properties
Source: PLoS One. 2022 Mar 16;17(3):e0261924. doi: 10.1371/journal.pone.0261924 (PMC8926261; doi:10.1371/journal.pone.0261924)
Supplement: S1 Data — (XLSX) [file pone.0261924.s001.xlsx]

## Sheet: Anthocyans
	GS1	GS2	GS3	GS4	GS5	GS6	GS7	GS8	GS9	GA1	GA2	GA3	GA4	GA5	GA6	GA7	GA8	GA9	0.013
	0.284	0.167	0.196	0.175	0.175	0.175	0.14	0.188	0.181	0.206	0.204	0.205	0.219	0.187	0.21	0.163	0.211	0.187	0.009
	0.285	0.14	0.183	0.147	0.147	0.147	0.157	0.184	0.181	0.183	0.208	0.1955	0.248	0.197	0.189	0.163	0.221	0.192	0.003
	0.286	0.145	0.163	0.137	0.137	0.137	0.134	0.186	0.193	0.164	0.202	0.183	0.221	0.176	0.184	0.163	0.228	0.1955
									pH=4,5
	0.29	0.175	0.132	0.129	0.129	0.129	0.127	0.159	0.154	0.155	0.16	0.1575	0.198	0.18	0.171	0.148	0.218	0.183
	0.27	0.144	0.136	0.127	0.127	0.127	0.127	0.152	0.146	0.142	0.21	0.176	0.173	0.187	0.172	0.151	0.208	0.1795
	0.299	0.14	0.141	0.157	0.157	0.157	0.133	0.156	0.131	0.146	0.167	0.1565	0.186	0.193	0.174	0.153	0.218	0.1855
									700
	GS1	GS2	GS3	GS4	GS5	GS6	GS7	GS8	GS9	GA1	GA2	GA3	GA4	GA5	GA6	GA7	GA8	GA9
	0.211	0.113	0.139	0.11	0.11	0.11	0.089	0.125	0.124	0.138	0.134	0.136	0.133	0.13	0.139	0.107	0.107	0.107
	0.221	0.093	0.121	0.096	0.096	0.096	0.109	0.129	0.113	0.123	0.147	0.135	0.171	0.12	0.125	0.109	0.109	0.109
	0.214	0.099	0.108	0.087	0.087	0.087	0.09	0.136	0.111	0.109	0.143	0.126	0.172	0.12	0.117	0.103	0.103	0.103
								pH=4,5
	0.218	0.131	0.089	0.084	0.084	0.084	0.089	0.114	0.109	0.106	0.117	0.1115	0.158	0.131	0.117	0.099	0.119	0.119
	0.208	0.102	0.097	0.085	0.085	0.085	0.088	0.102	0.117	0.1	0.158	0.129	0.129	0.127	0.12	0.106	0.106	0.116
	0.228	0.098	0.1	0.114	0.114	0.114	0.094	0.11	0.108	0.103	0.125	0.114	0.146	0.141	0.12	0.097	0.117	0.117
		CS1	CS2	CS3	CS4	CS5	CS6	CS7	CS8	CS9	CA1	CA2	CA3	CA4	CA5	CA6	CA7	CA8	CA9
	A	0.772	0.494	0.58	0.82	0.827	0.537	0.841	0.469	0.83	0.129	0.147	0.136	0.136	0.136	0.15	0.131	0.139	0.143	510
	B	0.844	0.535	0.564	0.876	0.872	0.545	0.919	0.56	0.865	0.111	0.12	0.136	0.136	0.136	0.163	0.131	0.135	0.136
	C	0.815	0.52	0.607	0.875	0.868	0.612	1.003	0.513	0.757	0.125	0.115	0.136	0.136	0.136	0.148	0.126	0.126	0.139
	D	0.108	0.123	0.111	0.12	0.127	0.112	0.117	0.11	0.15	0.111	0.11	0.131	0.125	0.127	0.146	0.128	0.128	0.128
	E	0.115	0.127	0.115	0.122	0.119	0.106	0.123	0.109	0.184	0.105	0.113	0.148	0.139	0.132	0.128	0.13	0.13	0.13
	F	0.112	0.118	0.113	0.124	0.118	0.106	0.122	0.11	0.207	0.107	0.104	0.137	0.12	0.134	0.129	0.141	0.141	0.133
		CS1	CS2	CS3	CS4	CS5	CS6	CS7	CS8	CS9	CA1	CA2	CA3	CA4	CA5	CA6	CA7	CA8	CA9	Lg d'onde
	A	0.09	0.091	0.085	0.09	0.083	0.089	0.084	0.086	0.09	0.083	0.096	0.08	0.081	0.08	0.075	0.082	0.082	0.082	700
	B	0.085	0.088	0.081	0.081	0.082	0.08	0.078	0.094	0.086	0.07	0.077	0.072	0.076	0.072	0.083	0.085	0.085	0.085
	C	0.08	0.081	0.079	0.083	0.077	0.076	0.079	0.081	0.081	0.083	0.075	0.085	0.077	0.078	0.078	0.079	0.079	0.085
	D	0.068	0.077	0.07	0.073	0.08	0.07	0.072	0.069	0.072	0.072	0.072	0.084	0.08	0.078	0.081	0.08	0.08	0.08
	E	0.069	0.08	0.074	0.074	0.072	0.068	0.078	0.069	0.075	0.07	0.074	0.085	0.091	0.082	0.081	0.088	0.098	0.088
	F	0.068	0.074	0.073	0.075	0.075	0.066	0.073	0.07	0.074	0.071	0.068	0.088	0.081	0.084	0.077	0.095	0.095	0.082

## Sheet: Total carbohydrates 
			GS1	GS2	GS3	GS4	GS5	GS6	GS7	GS8	GS9	GA1	GA2	GA3	GA4	GA5	GA6	GA7	GA8	GA9
		Abs1	1.374	1.649	1.5115	1.607	1.607	1.607	1.567	1.518	1.469	2.004	2.004	2.004	1.554	1.592	1.573	1.724	1.724	1.724
		Abs2	1.923	1.528	1.7255	1.506	1.506	1.506	1.585	1.48	1.375	1.83	1.83	1.83	1.359	1.56	1.4595	1.742	1.742	1.742
		Abs3	1.752	1.529	1.6405	1.708	1.708	1.708	1.57	1.5165	1.463	1.574	1.574	1.574	1.467	1.467	1.467	1.754	1.754	1.754
			CS1	CS2	CS3	CS4	CS5	CS6	CS7	CS8	CS9	CA1	CA2	CA3	CA4	CA5	CA6	CA7	CA8	CA9
		ABS1	0.548	0.444	0.481	0.671	0.705	0.974	0.483	0.596	0.5395	0.2215	0.209	0.234	0.395	0.395	0.395	0.197	0.225	0.211
		ABS2	0.559	0.451	0.459	0.833	0.81	0.856	0.265	0.597	0.431	0.2195	0.205	0.234	0.368	0.368	0.368	0.192	0.241	0.2165
		ABS3	0.571	0.428	0.524	0.87	0.915	0.703	0.324	0.598	0.461	0.2205	0.207	0.234	0.422	0.422	0.422	0.2	0.227	0.2135

## Sheet: Total proteins
				CS1	CS2	CS3	CS4	CS5	CS6	CS7	CS8	CS9	CA1	CA2	CA3	CA4	CA5	CA6	CA7	CA8	CA9
			Abs1	1.177	1.344	1.261	1.373	1.33	1.292	1.273	1.252	1.258	1.186	1.207	1.097	1.17	1.215	1.175	1.271	1.235	1.199
			Abs2	1.24	1.357	1.262	1.298	1.369	1.312	1.309	1.291	1.299	1.197	1.201	1.062	1.193	1.227	1.165	1.282	1.167	1.077
			Abs3	1.269	1.313	1.251	1.332	1.33	1.351	1.227	1.248	1.275	1.212	1.205	1.102	1.115	1.184	1.16	1.259	1.221	1.197
				GS1	GS2	GS3	GS4	GS5	GS6	GS7	GS8	GS9	GA1	GA2	GA3	GA4	GA5	GA6	GA7	GA8	GA9
			Abs1	2.81	3.02	3.392	2.439	2.439	2.439	3.239	3.312	3.385	3.053	3.113	3.083	3.055	3.36	3.136	1.115	1.1525	1.19
			Abs2	2.708	1.964	3.675	3.665	3.665	3.665	3.111	3.27	3.429	3	2.908	2.954	2.752	3.498	3.057	1.146	1.17	1.194
			Abs3	2.919	2.962	3.407	0.976	0.976	0.976	3.18	3.308	3.436	3.099	2.99	3.0445	2.961	3.485	2.853	1.133	1.163	1.193

## Sheet: Total lipids
				CS1	CS2	CS3	CS4	CS5	CS6	CS7	CS8	CS9		CA1	CA2	CA3	CA4	CA5	CA6	CA7	CA8	CA9
			Pf	3.087	3.084	3.073	3.1704	3.1807	3.8226	3.178	3.165	3.137	Pf	3.0828	3.0728	3.0686	3.0949	3.0955	3.0749	3.0703	3.0768	3.0771
			Pi	3.17	3.168	3.1249	3.224	3.246	3.9313	3.25	3.229	3.202	Pi	3.164	3.1211	3.113	3.1737	3.1828	3.1221	3.1238	3.1234	3.1258
			Pi-Pf	0.083	0.084	0.0519	0.0536	0.0653	0.1087	0.072	0.064	0.065	Pi-Pf	0.0812	0.0483	0.0444	0.0788	0.0873	0.0472	0.0535	0.0466	0.0487
			Pe	3.001	3.076	3.0056	3.0226	3.07	3.001	3.0155	3.071	3.0112	Pe	3.004	3.0064	3.1443	3.0511	3.0225	3.0204	3.0021	3.003	3.0148
			MG	0.0276574	0.0273082	0.0172678	0.0177331	0.0212704	0.0362213	0.0238766	0.0208401	0.0215861	MG	0.0270306	0.0160657	0.0141208	0.0258268	0.0288834	0.0156271	0.0178209	0.0155178	0.0161536
			%MG	2.76574	2.73082	1.72678	1.77331	2.12704	3.62213	2.38766	2.08401	2.15861	%MG	2.70306	1.60657	1.41208	2.58268	2.88834	1.56271	1.78209	1.55178	1.61536
			Moyenne MG	2.40778			2.50749			2.21009			Moyenne MG	1.90724			2.34457			1.64974
			Ecartype	0.590025			0.981372			0.158238			Ecartype	0.696031			0.694149			0.118939
			Moyenne Variétale	2.37512									Moyenne Variétale	1.96719
			Ecartype variétale	0.592662									Ecartype variétale	0.581082
				GS1	GS2	GS3	GS4	GS5	GS6	GS7	GS8	GS9	GA1	GA2	GA3	GA4	GA5	GA6	GA7	GA8	GA9
			Pf	3.2352	3.25598	3.1742	3.4857	3.4857	3.4857	3.4612	3.38715	3.3131	3.4782	3.2764	3.3773	3.1523	3.5158	3.3888	3.4523	3.262	3.4316
			Pi	3.8783	3.9271	3.818	4.0716	4.0716	4.0716	3.9409	3.9385	3.9361	3.953	3.9559	3.95445	3.8583	3.9679	3.8808	3.92435	3.8191	3.8684
			Pi-Pf	0.6431	0.67112	0.6438	0.5859	0.5859	0.5859	0.4797	0.55135	0.623	0.4748	0.6795	0.57715	0.706	0.4521	0.492	0.47205	0.5571	0.4368
			Pe	3.076	3.076	3.076	3.076	3.076	3.076	3.076	3.076	3.076	3.076	3.076	3.076	3.076	3.076	3.076	3.076	3.076	3.076
			%MG	20.907	21.8179	20.9298	19.0475	19.0475	19.0475	15.5949	17.9243	20.2536	15.4356	22.0904	18.763	22.9519	14.6977	15.9948	15.3462	18.1112	14.2003

## Sheet: Minerals
			GA1	GA2	GA3	GA4	GA5	GA6	GA7	GA8	GA9	GS1	GS2	GS3	GS4	GS5	GS6	GS7	GS8	GS9
		Pf	53.4943	53.4943	53.4943	55.0184	54.6652	55.0007	51.5063	51.5063	51.5063	34.434	53.4605	51.6021	52.1241	52.1241	52.1241	30.1413	53.5516	53.5516
		Pi	58.7589	58.7589	58.7589	59.4053	59.4007	59.7576	56.2786	56.2786	56.2786	39.1276	58.1866	56.3584	56.7622	56.7622	56.7622	34.9059	34.9063	58.3114
		Mo	53.1864	53.1864	53.1864	54.405	54.4002	54.7576	51.2766	51.2766	51.2766	34.1295	53.1295	51.3493	51.7533	51.7533	51.7533	29.903	29.903	53.3048
		Pe	5.57251	5.57251	5.57251	5.0003	5.0005	5	5.002	5.002	5.002	4.9981	5.0571	5.0091	5.0089	5.0089	5.0089	5.0029	5.0033	5.0066
		%MM	5.52552	5.52552	5.52552	12.2673	5.29947	4.862	4.59216	4.59216	4.59216	6.09232	6.54525	5.04681	7.40282	7.40282	7.40282	4.76324	4.84637	4.92949
			CS1	CS2	CS3	CS4	CS5	CS6	CS7	CS8	CS9		CA1	CA2	CA3	CA4	CA5	CA6	CA7	CA8	CA9
		Pf	53.5425	52.146	52.146	53.6717	55.1155	54.8044	51.6843	34.4951	52.2934	30.265	54.7772	55.099	55.0876	54.876	52.2686	53.6909	52.166	52.166
		Pi	58.1858	56.751	56.751	58.3067	59.752	59.4016	56.2759	39.1326	56.9108	34.9093	59.4033	59.7564	59.7533	59.4052	56.9149	58.1934	56.7599	56.7599
		Pe	5.0058	5.0047	5.0047	5.0084	5.0019	5.0011	5.0094	5.0094	5.0018	5.0084	5.0011	5.0015	5.002	5.0027	5.0041	5.0071	5.0078	5.0078
		%MM	7.2416	7.98649	7.98649	7.45547	7.30522	8.07622	8.34032	7.42404	7.68523	7.26979	7.49835	6.87994	6.72331	9.46489	7.15014	10.0777	8.26511	8.26511

## Sheet: lycopène -carotène
					CS1	CS2	CS3	CS4	CS5	CS6	CS7	CS8	CS9		CA1	CA2	CA3	CA4	CA5	CA6	CA7	CA8	CA9		GS1	GS2	GS3	GS4	GS5	GS6	GS7	GS8	GS9		GA1	GA2	GA3	GA4	GA5	GA6	GA7	GA8	GA9
			453	ABS1	0.298	0.298	0.298	0.36	0.274	0.274	0.291	0.225	0.159		0.078	0.188	0.129	0.158	0.027	0.084	0.166	0.087	0.094		0.101	0.113	0.132	0.191	0.188	0.185	0.1485	0.112	0.13025		0.091	0.092	0.0915	0.084	0.082	0.089	0.079	0.074	0.071
			453	ABS2	0.434	0.434	0.434	0.377	0.377	0.377	0.372	0.279	0.186		0.074	0.171	0.122	0.189	0.026	0.048	0.119	0.1	0.092		0.098	0.113	0.148	0.133	0.2055	0.278	0.244	0.21	0.227		0.143	0.114	0.1085	0.071	0.071	0.076	0.077	0.0685	0.085
			453	ABS3	0.348	0.348	0.348	0.35	0.35	0.35	0.338	0.255	0.172		0.062	0.16	0.104	0.14	0.016	0.013	0.15	0.182	0.089		0.072	0.112	0.083	0.103	0.1395	0.176	0.1315	0.087	0.10925		0.101	0.092	0.0865	0.075	0.073	0.077	0.07	0.0685	0.085
			505	ABS1	0.2025	0.254	0.151	0.446	0.403	0.361	0.366	0.308	0.133		0.063	0.092	0.112	0.175	0.027	0.028	0.113	0.085	0.031		0.04	0.057	0.079	0.126	0.1165	0.107	0.081	0.055	0.068		0.033	0.037	0.035	0.029	0.025	0.024	0.022	0.028	0.0226
			505	ABS2	0.2435	0.289	0.198	0.371	0.375	0.393	0.516	0.272	0.137		0.076	0.1	0.09	0.209	0.027	0.049	0.083	0.092	0.077		0.05	0.064	0.099	0.081	0.157	0.233	0.206	0.179	0.1925		0.051	0.058	0.0595	0.029	0.025	0.028	0.022	0.025	0.039
			505	ABS3	0.262	0.303	0.221	0.453	0.39	0.432	0.452	0.187	0.113		0.042	0.083	0.085	0.158	0.016	0.043	0.086	0.211	0.065		0.022	0.06	0.036	0.058	0.0885	0.119	0.084	0.049	0.0665		0.052	0.059	0.0355	0.029	0.025	0.024	0.026	0.026	0.029
			663	ABS1	0.013	0.006	0.012	0.011	0.011	0.007	0.005	0.005	0.005		0.061	0.089	0.09	0.063	0.023	0.033	0.085	0.075	0.038		0.045	0.065	0.091	0.141	0.1205	0.1	0.0845	0.069	0.07675		0.041	0.043	0.042	0.028	0.029	0.024	0.026	0.025	0.028
			663	ABS2	0.026	0.005	0.015	0.007	0.007	0.008	0.002	0.002	0.002		0.071	0.077	0.071	0.084	0.025	0.038	0.072	0.074	0.062		0.072	0.076	0.119	0.103	0.177	0.251	0.239	0.227	0.233		0.13	0.029	0.0795	0.023	0.025	0.022	0.03	0.026	0.06
			663	ABS3	0.039	0.01	0.02	0.008	0.008	0.011	0.003	0.003	0.003		0.044	0.103	0.079	0.055	0.005	0.043	0.129	0.217	0.066		0.033	0.069	0.053	0.087	0.1045	0.122	0.1015	0.081	0.09125		0.07	0.031	0.0505	0.028	0.021	0.028	0.027	0.0275	0.036

## Sheet: Colour
				CS	CA	GS	GA
			L	3.85	12.51	16.52	10.52
			A	5.65	3.39	2.93	2.3
			B	1.88	9.22	8.42	7.02
			C	5.95	9.83	8.92	7.39
			H	18.37	69.8	70.79	71.84
			L	5.01	17.89	12.63	12.38
			A	7.14	3.94	2.69	1.89
			B	2.71	10.53	7.55	7.57
			C	7.64	11.25	8.01	7.8
			H	20.8	69.48	70.4	75.95
			L	6.28	12.09	14.14	11.98
			A	10.95	3.07	2.5	2
			B	2.63	9.08	7.87	7.75
			C	11.26	9.58	8.25	8
			H	13.52	71.32	72.35	75.56

## Sheet: Tritable acids
				ZONES	Valeurs	Ia			Volume	Ia mg KOH/g
				CS1	0.8	24		GS1	0.6	18
				CS2	0.6	18		GS2	0.7	21
				CS3	0.6	18		GS3	0.65	19.5
				CS4	0.35	10.5		GS4	0.6	18
				CS5	0.3	9		GS5	0.61	18.3
				CS6	0.4	12		GS6	0.65	19.5
				CS7	0.8	24		GS7	0.5	15
				CS8	0.6	18		GS8	0.6	18
				CS9	0.6	18		GS9	0.55	16.5
				CA1	1.8	54		GA1	1.2	36
				CA2	1.4	42		GA2	0.9	27
				CA3	1.7	51		GA3	1	30
				CA4	1.4	42		GA4	0.7	21
				CA5	1.2	36		GA5	0.5	15
				CA6	1.1	33		GA6	0.6	18
				CA7	1.3	39		GA7	0.6	18
				CA8	1.3	39		GA8	0.55	16.5
				CA9	1.6	48		GA9	0.6	18

## Sheet: Humidity
variété	Masse initiale	Masse finale	Taux d'humidité	% Humidité
GA	3.019	2.775	0.0808215	8.08215
GA	3.007	2.844	0.0542069	5.42069
GA	3.008	2.811	0.065492	6.5492
GS	3.006	2.763	0.0808383	8.08383
GS	3.002	2.774	0.0759494	7.59494
GS	3.006	2.735	0.090153	9.0153
CA	3.002	2.803	0.0662891	6.62891
CA	3.011	2.801	0.0697443	6.97443
CA	3.002	2.78	0.0739507	7.39507
CS	3.005	2.846	0.0529118	5.29118
CS	3	2.743	0.0856667	8.56667
CS	3.002	2.781	0.0736176	7.36176

## Sheet: Flavonoids
			CS1	CS2	CS3	CS4	CS5	CS6	CS7	CS8	CS9	CA1	CA2	CA3	CA4	CA5	CA6	CA7	CA8	CA9
		Abs1	0.356	0.314	0.297	0.342	0.343	0.265	0.231	0.288	0.256	0.13	0.227	0.21	0.179	0.093	0.113	0.127	0.057	0.093
		Abs2	0.441	0.386	0.394	0.466	0.454	0.34	0.27	0.388	0.322	0.17	0.141	0.147	0.128	0.145	0.171	0.202	0.053	0.137
		Abs3	0.427	0.379	0.392	0.452	0.444	0.35	0.244	0.393	0.297	0.16	0.141	0.148	0.121	0.137	0.173	0.215	0.058	0.146
		Abs4	0.43	0.367	0.371	0.431	0.447	0.333	0.258	0.405	0.306	0.173	0.155	0.153	0.121	0.144	0.195	0.231	0.06	0.138
			GS1	GS2	GS3	GS4	GS5	GS6	GS7	GS8	GS9	GA1	GA2	GA3	GA4	GA5	GA6	GA7	GA8	GA9
		Abs1	1.07	1.014	0.911	1.057	1.061	0.8	0.681	1.074	0.809	0.586	0.66	0.67	0.546	0.52	0.582	0.571	0.5	0.533
		Abs2	1.144	1.095	0.957	1.13	1.176	0.837	0.727	1.095	0.854	0.592	-0.002	0.728	0.528	0.584	0.645	0.557	0.589	0.548
		Abs3	1.126	1.129	0.974	1.145	1.192	0.887	0.692	1.081	0.813	0.625	0.741	0.726	0.525	0.62	0.699	0.616	0.59	0.552
		Abs4	1.14	1.032	1.021	1.143	1.246	0.996	0.712	1.128	0.86	0.623	0.716	0.714	0.572	0.556	0.797	0.594	0.554	0.579

[truncated: 5 more sheets: Polyphenols, Tanins, DPPH, SOD, LPO]
